# Supplementary material for: Comparison of Transcriptomic Analysis of the Conjunctiva in Glaucoma-Treated Eyes with Dry Eyes and Healthy Controls
Source: Biomolecules. 2023 Dec 25;14(1):30. doi: 10.3390/biom14010030 (PMC10813521; doi:10.3390/biom14010030)
Supplement: Supplementary file 1 [file biomolecules-14-00030-s001.zip]

Archive with 1 entries (1 files):
- biomolecules-2675775-supplementary.pdf
